# Supplementary material for: Associations of serum DNA methylation levels of chemokine signaling pathway genes with mild cognitive impairment (MCI) and Alzheimer’s disease (AD)
Source: PLoS One. 2023 Dec 1;18(12):e0295320. doi: 10.1371/journal.pone.0295320 (PMC10691689; doi:10.1371/journal.pone.0295320)
Supplement: S1 Data — (XLSX) [file pone.0295320.s004.xlsx]

## Sheet: 37+40+80
No.	Sample	Diagnose	group	sex	APOE	CXCL5	ADCY2	HCK	MAP2K1	AKT1	WASL	RAP1B	Glucose	TG	TC	HDL	LDL	MMSE	MOCA
1	B1	AD	1	2	E3/E3	0.0767	0.0122	0.00439	1.008	9.487	12.77	15.44	6.08	2.1	3.07	1.09	2.04	16	12
2	B2	AD	1	1	E3/E4	0.0381	0.0258	0.000134	1.103	1.243	1.641	4.157	5.08	1.54	5.27	1.25	3.67	8	2
3	B3	AD	1	1	E2/E4	0.0455	0.0102	0.00224	5.484	1.725	0.5636	0.6042	4.48	0.72	4.12	1.35	2.92	12	13
4	B4	AD	1	1	E2/E3	0.0205	0.00635	0.00266	1.424	1.728	3.08	56.17	5.15	1.67	3.88	0.92	2.48	11	7
5	B5	AD	1	1	E3/E3	0.0947	0.00503	0.00183	1.491	1.505	8.212	5.97	4.99	0.88	4.32	1.3	2.75	21	19
6	B6	AD	1	1	E3/E3	0.3522	0.0428	0.0293	1.82	1.779	18.06	0.3986	5.08	2.61	5.13	1.4	3.31	18	10
7	B7	AD	1	2	E3/E3	0.1277	0.072	0.00861	0.754	0.8927	0	6.777	5.44	2.47	8.08	1.85	5.78	22	12
8	B8	AD	1	1	E3/E3	0.0575	0.0103	0.0156	1.342	1.036	0.6552	10.52	4.47	0.93	3.63	1.12	2.33	19	2
9	B9	AD	1	1	E2/E3	0.0638	0.0775	0.0166	1.228	1.119	0.3439	8.854	6.13	0.76	3.53	0.8	2.65	2	0
10	B10	AD	1	2	E3/E3	0.0338	0.0101	0.00507	1.392	1.066	5.276	5.558	4.64	1.59	5.49	1.35	4.03	18	0
11	B11	AD	1	1	E3/E3	0.0189	0.0152	0.0589	1.345	1.215	16.36	11.78	5.28	1.12	3.36	1.34	1.63	20	18
12	B12	AD	1	1	E4/E4	0.00888	0.0124	0.00143	1.507	0.7111	2.713	12.33	6.43	0.55	4.05	1.47	2.91	19	12
13	B13	AD	1	1	E3/E3	0.0329	0.0159	0.00311	1.309	1.472	11.11	0.0314	5.68	0.91	3.44	1.29	1.96	21	16
14	B14	AD	1	1	E3/E3	0.0564	0.0255	0.00232	1.027	1.167	8.784	11.21	7.41	1.77	4.44	0.78	3.16	20	15
15	B15	AD	1	1	E3/E3	0.0277	0.039	0.000883	0.7679	1.115	2.538	2.136	5.06	1.67	4.34	1.35	2.81	20	13
16	B16	AD	1	1	E3/E3	0.0304	0.0145	0.00691	1.306	0.9808	0.5633	10.98	7.92	1.16	2.52	1.01	1.44	3	0
17	B17	AD	1	2	E3/E3	0.2318	0.0185	0.000531	3.721	2.804	17.2	64.81	5.57	2.33	4.22	1.36	2.95	11	0
18	B18	AD	1	2	E3/E4	0	0	0	1.297	1.549	18.48	0.0692	9.47	1.73	4.62	1.31	3.34	18	9
19	B19	AD	1	2	E3/E3	0.0148	0.0325	0	1.05	0.9615	0.0104	5.005	7.64	1.55	4.99	1.6	3.56	20	18
20	B20	AD	1	2	E3/E3	0.056	0.00741	0.00105	3.29	1.518	5.345	15.27	5.53	0.84	4.59	1.95	3.08	23	15
21	B21	AD	1	1	E3/E4	0.0915	0.00341	0.0274	3.335	4.007	3.088	4.293	5.62	0.79	4.56	1.92	3.01	17	10
22	B22	AD	1	1	E3/E3	0.0585	0.0212	0.0146			12.66	11.87	5.21	2.05	4.4	1.09	3.06	22	0
23	B23	AD	1	1	E3/E3	0.1154	0.0428	0.0129	0.8	1.137	6.346	16	4.09	1.35	4.35	1.82	2.8	20	18
24	B24	AD	1	2	E3/E3	0.0612	0.0309	0.0165	1.181	1.074	85.08	2.909	8.64	0.62	4.29	1.91	2.96	21	16
25	B25	AD	1	2	E2/E3	0.1063	0.0558	0.00716	1.039	1.453	11.77	0.025	4.25	2.04	4.51	1.35	3.25	21	12
26	B26	AD	1	2	E3/E3	0.1489	0.0277	0.0111	1.55	1.85	3.81	7.37	10.49	1.09	5.1	1.9	3.53	23	8
27	B27	AD	1	1	E3/E3	0.0746	0.0184	0.0163	0.9478	1.523	1.974	11.03	4.97	1.22	4.81	1.63	3.41	20	15
28	B28	AD	1	2	E3/E3	0.6305	0.0404	0.00381	1.822	1.801	2.456	7.395	5.06	2.04	6.51	2.16	4.57	8	3
29	B29	AD	1	2	E3/E3	0.0856	0.03	0.00546	1.811	1.72	20.1	18.28	5.35	0.95	5.78	2.01	4.01	10	5
30	B30	AD	1	2	E2/E3	0.1087	0.028	0.0113	1.104	0.6697	4.206	0.5939	5.16	1.97	4.04	1.96	2.41	19	6
31	B31	AD	1	2	E3/E4	0.0507	0.006	0.0193	1.897	2.051	9.228	8.871	5.49	2.59	4.75	1.07	3.12	16	7
32	B32	AD	1	2	E4/E4	0.1166	0.1177	0.00233	1.468	1.278	0.1354	4.9	5.32	0.91	7.56	2.42	4.39	11	6
33	B33	AD	1	1	E3/E3	0.0633	0.0255	0.00909	1.547	0.8442	1.113	9.896	4.3	4.41	1.24	1.47	3.12	21	18
34	B34	AD	1	1	E2/E3	0.0823	0.0168	0.0234	1.841	1.578	5.166	9.073	7.42	1.05	3.28	1.25	1.57	14	5
35	B35	AD	1	1	E2/E4	0.0406	0	0.1695	2.201	0.711	19.55	19.88	5.24	1.13	3.71	1.34	1.94	23	18
36	B36	AD	1	2	E3/E3	0.0278	0.0088	0.0123	2.154	1.641	5.815	5.589	9.25	1.11	3.2	1	1.76	22	16
37	B37	AD	1	2	E4/E4	0.1358	0	0.0151	0.00173	0.2935	7.181	51.98	5.21	2.3	6	0.95	4.2	15	11
1	E1	MCI	2	1	E3/E3	0.0123	0.00355	0.00127	0.2976	0.5368	13.66	7.17	4.41	1.21	3.21	1.09	1.89	20	15
2	E2	MCI	2	1	E3/E3	0.0721	0.0147	0.0196	0.5905	0.9059	13.55	11.21	13.4	1.99	5.8	0.85	4.23	26	20
3	E3	MCI	2	1	E3/E3	0.0471	0.0122	0.00454	0.2456	0.327	6.21	7.024	4.45	0.87	2.87	0.93	2.12	22	20
4	E6	MCI	2	1	E3/E3	0.0279	0.00607	0.00568	0.5687	0.5134	0.8013	6.564	4.68	0.66	4.74	2.36	2.48	19	18
5	E9	MCI	2	1	E3/E3	0.3715	0.071	0.016	0.3787	0.2302	3.716	0.0463	4.65	1.33	3.52	0.75	2.47	22	20
6	E10	MCI	2	2	E3/E4	0.1502	0.00499	0.00937	0.8101	1.219	12.11	14.05	4.7	1.17	6.25	2.32	3.75	24	22
7	E12	MCI	2	2	E3/E4	0.3025	0.000233	0.2908	0.789	0.5541	10.15	4.095	5.32	0.88	2.92	1.58	1.53	24	20
8	E13	MCI	2	2	E3/E3	0.0438	0.0189	0.00377	1.464	1.013	4.229	10.6	6.79	1.03	6.44	2.93	3.73	24	11
9	E14	MCI	2	1	E4/E4	0.0914	0.0449	0.0465	0.7074	0.9362	0.6875	8.957	10.1	0.88	5.64	1.67	3.79	26	21
10	E15	MCI	2	1	E3/E3	0.0942	0.0112	0.00474	0.3279	0.8049	18.06	14.38	5.78	1.31	4.98	1.23	3.33	24	19
11	E18	MCI	2	1	E3/E3	0.1821	0.0403	0.021	0.7299	0.8176	3.898	11.37	4.64	1.48	4.46	1.29	3.1	15	14
12	E19	MCI	2	2	E3/E3	0.0301	0.00124	0.0125	0.751	1.649	97.46	0.8136	5.16	1.37	5.31	1.51	3.9	17	15
13	E20	MCI	2	1	E4/E4	0.000497	0.0518	0.1193	0.5755	1.69	1.16	23.52	5.7	1.88	6.12	1.6	4.32	20	15
14	E21	MCI	2	2	E3/E3	0.0056	0.1157	0.00104	0.6952	1.521	3.871	2.444	5.59	0.89	5.25	2.48	3.33	19	17
15	E23	MCI	2	2	E3/E3	0	0.0175	0.0707	0.0655	0.7499	26.29	5.298	12.45	1.13	4.31	1.43	2.99	20	17
16	E24	MCI	2	2	E3/E4	0.8484	0.0326	0.00958	0.3277	0.2412	10.97	63.69	5.74	1.29	4.74	1.13	3.59	24	30
17	E25	MCI	2	2	E3/E4	0.0571	1.74e-05	0.00664	0.0501	1.124	4.945	3.509	5.64	1.27	5.12	1.71	3.53	20	16
18	E27	MCI	2	2	E3/E4	0.1475	0.0662	0.0639	0.2592	0.541	0.7306	4.607	8.16	0.99	7.44	2.39	5.07	24	20
19	E28	MCI	2	1	E3/E4	0.0256	0.0191	0.00494	0.2244	0.5113	0.1121	6.371	6.29	2.94	4.69	1.12	3.43	17	30
20	E30	MCI	2	2	E2/E3	0.000918	0.00907	0.00249	0.0183	0.9127	1.155	5.723	8.24	8.24	5.04	1.96	3.37	20	16
21	E32	MCI	2	2	E3/E3	0.00115	0.0133	0.00477	0.044	0.2972	13.3	1.113	4.62	2.09	4.93	1.85	3.15	23	18
22	E34	MCI	2	2	E3/E3	0.0705	0.00166	0.00773	0.00289	0.2912	1.09	6.971	5.08	1.39	4.97	2.22	3.24	26	20
23	E35	MCI	2	2	E3/E4	0.1506	0.0169	0.000305	0.1769	0.3617	5.54	8.871	5.84	1.71	5.82	1.59	4.04	23	13
24	E38	MCI	2	1	E3/E3	0.0836	0.0525	0.0318	0.3614	0.7432	7.133	0.7578	5.35	0.95	2.84	1.56	1.74	22	13
25	E40	MCI	2	1	E3/E3	0.0633	0.7008	0.5075	0.2428	0.6092	0.0567	0.9196	6.02	0.58	3.24	1.36	1.91	22	20
26	E41	MCI	2	1	E3/E4	0	0.0724	0.0172	0.4216	0.8973	7.077	1.861	5.01	2.13	3.43	1.09	2.36	22	15
27	E42	MCI	2	2	E2/E3	0.0488	0.0115	0.0182	0.4901	0.6223	2.797	6.809	4.48	1.08	3.55	1.65	2.21	23	21
28	E44	MCI	2	2	E3/E3	0.0907	0.0113	0.0178	0.2624	0.9439	8.914	5.42	5.39	1.06	5.22	1.8	3.62	24	17
29	E45	MCI	2	2	E3/E3	0.00191	0.0165	0.00966	0.5902	0.0258	0.0956	4.439	6.16	1.01	4.08	1.67	2.71	21	14
30	E47	MCI	2	1	E3/E3	0.000455	0.0312	0.0158	0.6936	0.8041	6.821	0.1051	5.45	0.69	4.69	2.1	3.17	22	17
31	E48	MCI	2	2	E3/E3	0.0218	0.048	0.0107	0.4279	0.3877	0	4.016	5.25	0.96	4.61	1.64	3.32	23	18
32	E49	MCI	2	2	E3/E3	0.0936	0.1177	0.00929	0.1318	0.3226	1.907	6.942	6.03	1.4	4.46	1.51	3.15	23	15
33	E50	MCI	2	1	E3/E3	0.2483	0.024	0.0704	0.1968	1.068	0.4824	4.27	5.53	0.73	5.53	2.17	3.31	22	12
34	E51	MCI	2	1	E3/E4	0.026	0.0177	0.0112	0.0667	0.3152	4.913	2.048	5.41	1.87	4.43	0.36	3.11	19	12
35	E54	MCI	2	2	E2/E3	0.0757	0.0133	0.0162	0.3785	0.4067	6.412	6.435	10.67	1.23	6.24	2.06	4.5	23	20
36	E55	MCI	2	2	E2/E3	0	0	0.6709	0.8274	0.096	13.58		4.5	1.25	3.35	1.57	2.13	16	10
37	E57	MCI	2	1	E3/E3	0.0515	0.0369	0.00223	0.2406	0.000523	3.573	8.777	6.11	1.23	4.89	1.76	3.45	22	18
38	E58	MCI	2	1	E3/E3	0.00991	0.00276	0.00417	0.2933	3.943	0.8267	0.5456	5.3	1.08	3.13	1.34	2.12	23	19
39	E61	MCI	2	1	E3/E3	0.1554	0.0312	0.0298	0.1685	0.3361	0	9.735	12.73	1.44	6.26	1.64	3.78	16	21
40	E63	MCI	2	1	E3/E4	0.0673	0.00211	0.0165	0.2071	0.7372		3.366	5.92	1.06	3.22	1.39	1.61	25	24
1	D1	N	3	1	E3/E3	0.1047	0.0472	0.0208	1.256	1.492	7.14	10.15	5.17	2.68	5.83	1.64	3.6	28	22
2	D2	N	3	1	E3/E3	0.1256	0.0201	0.00511	0.8005	0.3799	6.852	10.42	7.95	1.19	4.58	1.58	2.86	23	25
3	D3	N	3	1	E3/E3	0.1022	0.0439	0.0105	1.179	1.451	0.6048	13.54	9.08	1.96	4.21	1.34	2.64	27	24
4	D4	N	3	1	E3/E3	0.0274	0.0132	0.0271	0.691	1.227	8.093	0.8271	4.57	0.96	4.08	1.79	2.47	30	25
5	D5	N	3	2	E3/E3	0.0629	0.0198	0.0119	1.409	0.8974	4.75	0.5105	8.56	1.96	6.08	1.34	4.28	25	17
6	D7	N	3	2	E3/E4	0.0822	0.0195	0.00805	0.4832	0.3744	4.741	3.72	10.56	1.29	4.87	1.16	3.4	29	24
7	D8	N	3	2	E3/E3	0.0842	0.0214	0.0311	1.451	1.94	11.52	13.56	4.92	1.39	5.33	1.86	3.69	29	29
8	D11	N	3	2	E3/E3	0.0712	0.0215	0.0146	2.962	1.003	12.53	35.74	5.23	1.88	5.02	1.55	3.54	28	23
9	D13	N	3	1	E3/E3	0.1183	0.0421	0.0509	1.522	0.8528	2.351	7.503	12.58	1.11	2.94	1.32	1.95	27	22
10	D14	N	3	1	E3/E3	0.0723	0.0309	0.0343	1.309	1.1	8.997	11.57	6.16	2.78	3.7	1.3	2.45	22	18
11	D15	N	3	1	E3/E3	0.1274	0.0515	0.00421	1.327	0.9512	5.713	4.798	5.35	1.07	3.99	1.55	2.63	28	23
12	D16	N	3	1	E3/E3	0.0128	0.0185	0.00685	2.651	1.96	7.84	2.032	4.81	0.85	5.43	1.95	3.88	28	23
13	D18	N	3	1	E3/E4	0.0426	0.0152	0.0095	2.445	2.091	20.78	10.28	6.04	1.83	5.15	1.72	3.67	29	24
14	D19	N	3	2	E3/E4	0.0972	0.000623	0.1354	2.709	1.095	9.994	23.69	5.49	1.8	3.77	1.45	2.55	26	22
15	D20	N	3	2	E3/E3	0.0667	0.0269	0.037	0.9151	0.3135	8.526	7.473	7.09	1.54	5.83	1.68	4.31	23	16
16	D23	N	3	2	E3/E3	0.0421	0.00486	0.0139	1.163	0.7695	5.825	9.768	6.41	1.21	3.7	1.75	2.39	27	20
17	D25	N	3	1	E3/E3	0.0411	0.0118	0.0061	1.643	1.304	3.224	13.28	5.65	0.78	4.48	2.09	2.9	25	20
18	D26	N	3	1	E3/E3	0.077	0.0361	0.0184	2.808	1.396	7.789	9.933	5.05	1.01	3.64	2.66	1.94	25	19
19	D27	N	3	2	E3/E3	0.0254	0.00293	0.00764	1.818	1.154	8.696	4.82	5.47	0.67	4.45	1.74	3.05	25	19
20	D28	N	3	2	E3/E3	0.0645	0.0128	0.0155	1.389	1.122	16.33	13.12	4.79	1.14	4.2	1.81	2.77	27	24
21	D30	N	3	2	E3/E3	0.0884	0.0331	0.0133	2.249	1.207	5.809	11.77	5.7	0.66	5.32	2.01	3.77	28	22
22	D32	N	3	2	E3/E3	0.0634	0.0247	0.0285	2.769	1.128	9.306	9.749	7.87	1.13	2.59	1.19	1.54	30	30
23	D34	N	3	2	E3/E3	0.0296	0.0175	0.0189	2.307	1.485	6.743	14.93	4.58	2.08	4.25	1.3	3	27	27
24	D35	N	3	1	E2/E4	0.0749	0.0209	0.00405	1.519	1.104	8.982	9.997	6.85	1.06	5.35	1.54	4.03	26	22
25	D36	N	3	1	E3/E3	0.0847	0.0326	0.0173	1.374	0.6344	10.4	14.23	5.18	2.18	3.59	1.06	2.56	20	10
26	D37	N	3	1	E3/E3	0.0388	0.0159	0.0093	1.434	1.029	5.964	7.376	8.24	0.97	3.64	1.27	2.58	28	23
27	D40	N	3	1	E3/E3	0.081	0.0104	0.006	2.796	1.577	6.512	4.321	5.29	0.87	3.42	1.24	2.34	30	27
28	D41	N	3	1	E3/E3	0.0942	0.0603	0.0261	1.36	1.076	8.705	5.987	6.37	1.5	6.48	2.19	4.39	26	21
29	D42	N	3	1	E3/E3	0.0443	0.0119	0.0148	1.452	0.6349	20.02	6.349	5.1	3.01	6.8	1.63	4.81	28	18
30	D44	N	3	2	E3/E3	0.0809	0.0295	0.0164	0.885	1.218	6.579	6.711	6.23	0.78	3.7	1.49	2.45	29	25
31	D47	N	3	1	E3/E3	0.0502	0.012	0.0118	1.316	1.128	4.673	8.375	6.15	2.27	6.23	1.31	4.67	29	21
32	D48	N	3	1	E3/E4	0.0356	0.0166	0.0205	1.161	0.9441	13.43	0.00262	4.59	0.99	3.9	1.49	2.7	27	20
33	D49	N	3	1	E3/E3	0.0351	0.00539	0.02	1.192	0.5313	3.703	6.295	4.92	1.06	4.76	1.37	3.55	30	20
34	D50	N	3	1	E3/E3	0.0393	0.00714	0.00461	1.987	1.012	5.508	13.04	5.51	1.14	4.49	2.01	2.94	27	25
35	D52	N	3	1	E3/E3	0.0781	0.019	0.037	1.639	1.379	4.662	4.693	5.49	2.66	6.2	1.76	4.42	30	25
36	D54	N	3	1	E3/E4	0.0461	0.0158	0.00593	1.394	0.6371	10.26	11.3	5.95	1.86	4.17	1.82	2.76	24	20
37	F1	N	3	2	E3/E3	0.6902	0.0276	0.0175	0.361	0.4441	2.612	18.63	6.97	0.85	2.85	1.85	1.71	30	25
38	F4	N	3	2	E3/E3	0.0306	0.00894	0.00774	0.5044	0.764	6.747	6.843	7.5	1.02	3.25	1.43	2.15	23	22
39	F5	N	3	2	E3/E4	0.1037	0.0102	0.0128	0.3541	0.6596	7.184	7.077	4.88	1.41	5.2	1.95	3.57	22	16
40	F7	N	3	2	E2/E3	0.1017	0.0177	0.0129	0.4842	0.524	10.91	7.803	5.29	1.73	3.8	1.45	2.53	23	16
41	F8	N	3	2	E3/E3	0.0323	0.00619	0.0066	0.3808	0.8456	5.102	7.781	5.4	2.25	5.6	1.41	4.18	24	23
42	F9	N	3	1	E3/E3	0.1563	0.0487	0.0959	0.5291	0.8165	0.2775	11.99	5.08	1.07	4.88	1.6	3.51	27	22
43	F10	N	3	2	E3/E3	0.0611	0.011	0.0306	0.4708	0.7645	19.19	6.323	4.66	1.44	3.83	1.19	2.77	29	28
44	F11	N	3	2	E3/E3	0.0295	0.0448	0.0117	0.4153	0.5925	7.397	6.491	5.81	1.47	4.33	2.04	2.92	28	23
45	F12	N	3	2	E3/E3	0.047	0.0109	0.0177	0.4931	0.8093	5.024	4.969	5.21	2.75	6.67	1.52	4.44	29	27
46	F13	N	3	2	E3/E4	0.3137	0.0382	0.0536	0.7244	0.8081	10.38	11.86	4.5	1.8	5.34	1.44	3.46	23	25
47	F14	N	3	1	E3/E3	0.1627	0.0381	0.0203	0.7991	0.9275	14.27	4.315	8.03	0.95	4.08	1.27	1.72	27	25
48	F16	N	3	2	E3/E4	0.0287	0.0131	0.0126	0.6731	0.9046	6.008	9.521	6.27	1.07	5.01	1.82	3.11	26	25
49	F17	N	3	2	E3/E3	0.0317	0.00591	0.0145	0.67	1.548	12.04	25.71	5.92	1.17	3.73	1.7	2.48	29	28
50	F19	N	3	1	E2/E3	0.0448	0.0172	0.0173	0.3984	0.5101	10.39	4.307	4.68	1.49	5.11	1.48	3.76	23	18
51	F20	N	3	2	E3/E3	0.0105	0.0046	0.00487	0.5899	0.5882	5.348	6.201	5.58	0.86	4.9	1.46	3.54	29	26
52	F25	N	3	2	E3/E4	0.2141	0.0229	0.021	0.3246	0.6202	12.53	7.069	5.2	1.98	5.11	1.73	3.54	24	22
53	F27	N	3	2	E3/E3	0.0305	0.00558	0.0131	0.4052	0.3677	10.17	25.14	4.46	4.51	4.51	1.84	3.03	30	28
54	F30	N	3	2	E3/E4	0.055	14.88	0.0236	0.2188	0.302	7.363	3.871	8.24	1.13	4.7	2.11	2.4	26	18
55	F31	N	3	1	E3/E3	0.2142	5.854	0.00551	0.5262	0.3397	8.802	11.42	5.32	1.19	4.94	1.3	3.57	24	22
56	F32	N	3	1	E3/E3	0.0279	16.16	0.000412	0.3542	0.3669	18.4	12.35	4.55	1.17	4.07	1.44	2.69	25	23
57	F34	N	3	2	E3/E3	0.0593		0.00606	0.5581	0.3924	4.155	2.418	5.13	0.93	4.76	1.69	3.01	27	23
58	F35	N	3	1	E3/E3	0.0344		0.0105	0.3848	1.626			5.5	0.81	4.86	1.88	3.3	19	24
59	F36	N	3	1	E3/E3	0.0333	15.88	0.018	0.9425	0.6137	17.03	16.71	6.93	1.1	5.82	2.02	4.01	28	21
60	F38	N	3	2	E3/E3	0.0264	30.18	0.00967	0.1109	0.2202	0.5056	8.067	5.57	0.51	5.18	3.11	3.17	29	28
61	F39	N	3	2	E3/E3	0.069	34.2	0.00792	0.6538	0.1715	14.51	2.241	8.04	0.92	2.87	1.27	1.87	22	14
62	F44	N	3	1	E2/E4	0.1141	29.75	0.0122	0.5391	0.8811	19.91	29.75	4.91	0.89	4.76	1.74	3.18	27	23
63	F45	N	3	1	E3/E3	0.0322	8.742	0.00272	0.7201	0.1981	6.183	16.66	5.13	1.65	4.65	3.65	2.65	29	21
64	F46	N	3	2	E3/E3	0.0481	0.4382	0.00528	0.2919	0.923	0.7703	1.644	4.79	0.88	4.26	1.76	2.92	28	23
65	F47	N	3	2	E2/E3	0.1191	11.15	0.0174	0.197	1.547	2.739	1.056	4.26	1.03	6.49	2.3	4.6	21	18
66	F49	N	3	1	E3/E3	0.014	5.645	0.0065	0.6607	0.5464	6.243	4.116	4.48	0.69	5.47	3.08	3.22	28	25
67	F50	N	3	1	E3/E3	0.0442	61.78	0.0061	0.5129	0.4897	8.306	9.374	4.88	0.81	3.77	1.29	2.47	24	21
68	F51	N	3	1	E2/E4	0.0549		0.1866	0.8015	0.5627	0.3851	0.27	4.72	1.19	3.23	0.76	2.17	26	22
69	F52	N	3	1	E3/E4	0.0516		0.0104	0.153	0.3791	7.545	5.808	4.7	0.61	3.65	2.23	1.5	27	25
70	F53	N	3	2	E2/E3	0.0479	12.21	0.0104	0.4809	0.3587	0.1005	0.00435	4.14	0.51	2.69	1.39	1.37	27	26
71	F54	N	3	2	E3/E3	0.0254	16.4	0.00137	0.2622	0.215	6.164	0.4101	5.48	0.76	2.47	1.08	1.63	28	23
72	F55	N	3	1	E3/E3	0.0355	8.807	0.0109	0.3316	0.3746	0.3471	1.611	2.8	0.68	2.32	1.23	0.9	24	22
73	F56	N	3	1	E2/E4	0.0754	10.09	0.0526	0.2093	0.3315	2.176	1.082	6.16	1.04	2.69	1.28	1.76	28	20
74	F57	N	3	1	E3/E3	0.0247	11.83	0.0547	0.5797	0.2893	7.875	7.611	6.83	1.05	2.76	1.53	1.15	29	27
75	F59	N	3	2	E3/E4	0.0712	7.861	0.00787	0.8165	0.3505	26.56	3.481	7.23	0.84	2.23	1.21	0.83	28	22
76	F60	N	3	2	E2/E3	0.08		0.0145	1.243	0.2304	4.748	0.1358	5.23	1.91	3.97	0.98	2.39	25	22
77	F62	N	3	2	E3/E3	0.0688	2.666	0.00014	0.1466	0.3933	2.726	1.505	4.7	0.68	3.23	1.51	1.67	26	24
78	F66	N	3	2	E3/E3	0.0913		0.00521	0.4477	0.3644	16.73	12.3	6.03	1.35	3.28	1.12	2.29	27	22
79	F68	N	3	1	E3/E3	0.0302	16.26	4.56e-05	0.4624	0.3781	3.299	5.945	10.9	3.69	4.84	1	2.83	27	23
80	F72	N	3	2	E3/E3	0.0145	16.37	0	0.2173	0.4125	4.586	1.576	5.65	1.33	3.71	1.08	2.64	26	24
